# Supplementary material for: Sex Differences in Baseline Characteristics Do Not Predict Early Outcomes after Percutaneous Coronary Intervention: Results from the Australian GenesisCare Cardiovascular Outcomes Registry (GCOR)
Source: J Clin Med. 2022 Feb 21;11(4):1138. doi: 10.3390/jcm11041138 (PMC8877078; doi:10.3390/jcm11041138)
Supplement: Supplementary file 1 [file jcm-11-01138-s001.zip]

Archive with 1 entries (1 files):
- jcm-1567690-supplementary.pdf
